# Supplementary material for: Screening for potential prophylactics targeting sporozoite motility through the skin
Source: Malar J. 2018 Aug 31;17:319. doi: 10.1186/s12936-018-2469-0 (PMC6119338; doi:10.1186/s12936-018-2469-0)
Supplement: Supplementary file 1 — Additional file 1: Table S1. Initial pilot screen of MMV Malaria Box and FDA approved compounds. [file 12936_2018_2469_MOESM1_ESM.xlsx]

## Sheet: MMV Box
Pilot screen MMV Malaria Box (screened at 10 uM)									Key	No observable inhibition
										Weak hit, or potential hit in pilot screen but not reproducibly active
Please note: compounds MMV006309 and MMV009127 were excluded due to strong autofluorescence										Potential hit
	Percentage residual motility (manual counts)
MMV compound code	Assay 1	Repeat assay 2	Repeat assay 3
MMV666601	No observable inhibition
MMV000617	No observable inhibition
MMV000963	No observable inhibition
MMV000483	No observable inhibition
MMV665914	No observable inhibition
MMV007574	No observable inhibition
MMV007875	No observable inhibition
MMV001246	No observable inhibition
MMV665980	No observable inhibition
MMV665987	No observable inhibition
MMV665944	No observable inhibition
MMV666054	No observable inhibition
MMV666597	No observable inhibition
MMV306025	No observable inhibition
MMV008138	No observable inhibition
MMV403679	No observable inhibition
MMV000848	No observable inhibition
MMV001318	No observable inhibition
MMV007839	No observable inhibition
MMV019700	No observable inhibition
MMV665890	No observable inhibition
MMV011567	No observable inhibition
MMV019670	No observable inhibition
MMV007907	No observable inhibition
MMV000619	No observable inhibition
MMV020549	No observable inhibition
MMV666109	No observable inhibition
MMV498479	No observable inhibition
MMV665789	No observable inhibition
MMV006913	No observable inhibition
MMV007686	No observable inhibition
MMV006706	No observable inhibition
MMV006545	No observable inhibition
MMV396704	No observable inhibition
MMV396595	No observable inhibition
MMV665928	No observable inhibition
MMV666607	No observable inhibition
MMV020548	No observable inhibition
MMV666116	No observable inhibition
MMV665800	No observable inhibition
MMV007577	No observable inhibition
MMV000642	No observable inhibition
MMV000662	No observable inhibition
MMV001239	No observable inhibition
MMV396669	No observable inhibition
MMV020243	No observable inhibition
MMV020912	No observable inhibition
MMV638723	No observable inhibition
MMV000648	No observable inhibition
MMV020439	No observable inhibition
MMV019662	No observable inhibition
MMV011944	No observable inhibition
MMV000986	No observable inhibition
MMV006587	No observable inhibition
MMV665901	No observable inhibition
MMV665786	No observable inhibition
MMV019918	No observable inhibition
MMV665803	No observable inhibition
MMV665941	No observable inhibition
MMV665820	No observable inhibition
MMV000621	No observable inhibition
MMV019746	No observable inhibition
MMV006820	No observable inhibition
MMV396672	No observable inhibition
MMV000248	No observable inhibition
MMV001230	No observable inhibition
MMV007020	No observable inhibition
MMV665813	No observable inhibition
MMV665961	No observable inhibition
MMV008212	No observable inhibition
MMV000340	No observable inhibition
MMV007363	No observable inhibition
MMV000653	No observable inhibition
MMV019258	No observable inhibition
MMV665923	No observable inhibition
MMV018984	No observable inhibition
MMV011832	No observable inhibition
MMV666106	No observable inhibition
MMV009063	No observable inhibition
MMV142383	No observable inhibition
MMV000304	No observable inhibition
MMV396715	No observable inhibition
MMV396719	No observable inhibition
MMV019313	No observable inhibition
MMV396679	No observable inhibition
MMV008149	No observable inhibition
MMV007791	No observable inhibition
MMV000704	No observable inhibition
MMV019127	No observable inhibition
MMV007617	No observable inhibition
MMV007113	No observable inhibition
MMV020700	No observable inhibition
MMV006513	No observable inhibition
MMV665953	28	15	23
MMV000839	No observable inhibition
MMV645672	No observable inhibition
MMV665840	No observable inhibition
MMV009108	No observable inhibition
MMV666057	No observable inhibition
MMV128432	No observable inhibition
MMV396749	No observable inhibition
MMV000442	No observable inhibition
MMV666021	No observable inhibition
MMV019074	No observable inhibition
MMV000443	No observable inhibition
MMV000604	No observable inhibition
MMV666093	No observable inhibition
MMV665824	No observable inhibition
MMV006787	No observable inhibition
MMV007396	No observable inhibition
MMV000445	No observable inhibition
MMV665830	No observable inhibition
MMV000917	No observable inhibition
MMV665977	No observable inhibition
MMV396736	64	96	72
MMV666080	50	48	38
MMV666070	No observable inhibition
MMV396663	No observable inhibition
MMV666105	No observable inhibition
MMV665809	No observable inhibition
MMV665979	No observable inhibition
MMV666686	No observable inhibition
MMV006429	No observable inhibition
MMV008455	No observable inhibition
MMV666069	No observable inhibition
MMV007571	No observable inhibition
MMV007374	No observable inhibition
MMV000787	No observable inhibition
MMV667487	No observable inhibition
MMV667486	No observable inhibition
MMV665852	18	20	21
MMV080034	No observable inhibition
MMV665954	No observable inhibition
MMV666102	No observable inhibition
MMV665943	No observable inhibition
MMV396797	No observable inhibition
MMV019064	No observable inhibition
MMV019066	No observable inhibition
MMV000788	No observable inhibition
MMV666060	No observable inhibition
MMV665843	No observable inhibition
MMV665812	No observable inhibition
MMV396717	No observable inhibition
MMV001041	No observable inhibition
MMV019741	No observable inhibition
MMV019995	No observable inhibition
MMV008173	No observable inhibition
MMV396664	No observable inhibition
MMV006427	No observable inhibition
MMV007275	No observable inhibition
MMV019738	No observable inhibition
MMV665948	No observable inhibition
MMV666689	No observable inhibition
MMV020750	No observable inhibition
MMV665906	No observable inhibition
MMV001038	No observable inhibition
MMV396681	No observable inhibition
MMV396632	No observable inhibition
MMV665797	No observable inhibition
MMV020490	No observable inhibition
MMV665806	No observable inhibition
MMV665817	No observable inhibition
MMV665917	No observable inhibition
MMV666022	No observable inhibition
MMV007181	No observable inhibition
MMV396770	No observable inhibition
MMV665882	No observable inhibition
MMV001241	No observable inhibition
MMV007654	No observable inhibition
MMV084940	No observable inhibition
MMV009015	No observable inhibition
MMV011576	No observable inhibition
MMV666071	No observable inhibition
MMV000561	No observable inhibition
MMV665946	No observable inhibition
MMV019780	No observable inhibition
MMV666061	No observable inhibition
MMV666108	No observable inhibition
MMV665883	No observable inhibition
MMV396680	No observable inhibition
MMV073843	No observable inhibition
MMV007808	No observable inhibition
MMV006188	No observable inhibition
MMV666095	No observable inhibition
MMV007208	No observable inhibition
MMV007127	No observable inhibition
MMV396594	No observable inhibition
MMV666688	No observable inhibition
MMV000498	No observable inhibition
MMV666103	No observable inhibition
MMV665850	No observable inhibition
MMV665805	No observable inhibition
MMV000478	No observable inhibition
MMV019124	No observable inhibition
MMV666692	No observable inhibition
MMV666079	No observable inhibition
MMV665940	No observable inhibition
MMV665827	No observable inhibition
MMV396723	No observable inhibition
MMV000720	No observable inhibition
MMV666062	No observable inhibition
MMV665971	No observable inhibition
MMV000699	No observable inhibition
MMV009060	No observable inhibition
MMV665972	No observable inhibition
MMV006767	No observable inhibition
MMV006278	No observable inhibition
MMV666604	No observable inhibition
MMV007695	No observable inhibition
MMV008416	No observable inhibition
MMV666600	No observable inhibition
MMV666101	No observable inhibition
MMV011436	No observable inhibition
MMV666110	No observable inhibition
MMV020788	No observable inhibition
MMV665935	No observable inhibition
MMV666009	No observable inhibition
MMV009085	No observable inhibition
MMV020505	No observable inhibition
MMV001049	No observable inhibition
MMV000634	No observable inhibition
MMV665857	No observable inhibition
MMV665897	No observable inhibition
MMV019406	No observable inhibition
MMV007273	No observable inhibition
MMV085203	No observable inhibition
MMV006962	No observable inhibition
MMV396744	No observable inhibition
MMV665936	No observable inhibition
MMV666020	No observable inhibition
MMV665864	No observable inhibition
MMV665908	No observable inhibition
MMV666072	No observable inhibition
MMV020500	No observable inhibition
MMV665878	No observable inhibition
MMV665929	No observable inhibition
MMV665934	No observable inhibition
MMV007092	No observable inhibition
MMV665915	No observable inhibition
MMV020885	No observable inhibition
MMV007228	No observable inhibition
MMV006455	No observable inhibition
MMV006203	No observable inhibition
MMV019266	No observable inhibition
MMV000444	No observable inhibition
MMV665924	No observable inhibition
MMV665927	No observable inhibition
MMV000911	No observable inhibition
MMV666025	No observable inhibition
MMV665810	No observable inhibition
MMV666693	No observable inhibition
MMV665898	No observable inhibition
MMV665814	No observable inhibition
MMV665969	No observable inhibition
MMV665939	No observable inhibition
MMV666026	No observable inhibition
MMV666125	No observable inhibition
MMV008956	No observable inhibition
MMV007285	No observable inhibition
MMV665949	No observable inhibition
MMV665794	30	34	24
MMV001344	No observable inhibition
MMV666075	No observable inhibition
MMV665841	No observable inhibition
MMV665888	No observable inhibition
MMV007764	No observable inhibition
MMV396652	No observable inhibition
MMV665909	No observable inhibition
MMV007199	No observable inhibition
MMV665785	No observable inhibition
MMV665798	No observable inhibition
MMV008127	No observable inhibition
MMV006522	No observable inhibition
MMV000563	No observable inhibition
MMV665902	No observable inhibition
MMV006753	No observable inhibition
MMV000753	No observable inhibition
MMV086103	No observable inhibition
MMV665796	No observable inhibition
MMV396635	No observable inhibition
MMV019202	No observable inhibition
MMV085583	No observable inhibition
MMV019555	No observable inhibition
MMV007160	No observable inhibition
MMV056726	No observable inhibition
MMV006558	No observable inhibition
MMV665807	36	22	25
MMV007591	No observable inhibition
MMV011438	No observable inhibition
MMV019017	No observable inhibition
MMV020942	No observable inhibition
MMV396693	No observable inhibition
MMV006169	No observable inhibition
MMV667492	No observable inhibition
MMV665876	No observable inhibition
MMV000570	No observable inhibition
MMV665994	No observable inhibition
MMV667488	No observable inhibition
MMV020660	No observable inhibition
MMV019871	No observable inhibition
MMV000760	22	52	91
MMV006250	No observable inhibition
MMV006457	No observable inhibition
MMV006882	No observable inhibition
MMV007224	10	17	25
MMV008294	No observable inhibition
MMV000326	No observable inhibition
MMV006172	No observable inhibition
MMV665836	No observable inhibition
MMV665881	No observable inhibition
MMV396726	No observable inhibition
MMV007430	No observable inhibition
MMV007881	No observable inhibition
MMV007906	No observable inhibition
MMV007978	No observable inhibition
MMV008829	No observable inhibition
MMV000972	No observable inhibition
MMV011099	No observable inhibition
MMV011256	No observable inhibition
MMV001255	No observable inhibition
MMV006704	No observable inhibition
MMV011259	No observable inhibition
MMV396703	No observable inhibition
MMV665918	No observable inhibition
MMV007041	No observable inhibition
MMV085471	No observable inhibition
MMV000356	No observable inhibition
MMV007474	No observable inhibition
MMV666687	No observable inhibition
MMV020275	No observable inhibition
MMV019881	No observable inhibition
MMV006764	No observable inhibition
MMV006319	No observable inhibition
MMV019241	No observable inhibition
MMV665874	No observable inhibition
MMV666599	No observable inhibition
MMV075490	No observable inhibition
MMV666081	No observable inhibition
MMV665916	No observable inhibition
MMV665826	No observable inhibition
MMV396665	No observable inhibition
MMV666123	No observable inhibition
MMV666124	No observable inhibition
MMV006656	No observable inhibition
MMV006087	No observable inhibition
MMV011895	No observable inhibition
MMV007564	No observable inhibition
MMV006825	No observable inhibition
MMV084434	No observable inhibition
MMV019762	No observable inhibition
MMV666691	No observable inhibition
MMV008270	No observable inhibition
MMV007116	No observable inhibition
MMV006937	No observable inhibition
MMV007384	No observable inhibition
MMV667491	No observable inhibition
MMV020651	No observable inhibition
MMV666596	No observable inhibition
MMV666023	No observable inhibition
MMV007977	No observable inhibition
MMV006389	No observable inhibition
MMV665899	No observable inhibition
MMV665894	No observable inhibition
MMV665891	No observable inhibition
MMV665886	No observable inhibition
MMV665879	No observable inhibition
MMV006861	No observable inhibition
MMV667490	No observable inhibition
MMV020403	No observable inhibition
MMV665831	No observable inhibition
MMV396794	No observable inhibition
MMV396705	No observable inhibition
MMV665904	No observable inhibition
MMV020492	No observable inhibition
MMV019199	No observable inhibition
MMV019110	No observable inhibition
MMV011522	No observable inhibition
MMV008160	No observable inhibition
MMV007557	No observable inhibition
MMV667489	No observable inhibition
MMV274073	No observable inhibition
MMV019690	No observable inhibition
MMV000448	No observable inhibition
MMV666067	No observable inhibition
MMV665783	No observable inhibition
MMV396633	No observable inhibition
MMV665875	No observable inhibition
MMV006303	No observable inhibition

## Sheet: FDA compounds
Compound		Pilot screen percentage residual motility (1 uM, TOAST analysis)	Follow up assays (manual counting)(Percentage residual motility unless noted)						Key	No hit
			Assay 1	Assay 2	Assay 3	Assay 4	Notes			Potential hit in pilot screen, not followed up due to product expense or discontinued
Cenix molecule 10241333		27								Potential hit in pilot screen and follow up
TRIMEPRAZINE TARTRATE		96
TRIMETHOBENZAMIDE HYDROCHLORIDE		123
SUCRALFATE SODIUM (10% w/v in DMSO)		129
TRIAMCINOLONE DIACETATE		99
TRIAMTERENE		83
TRICHLORMETHIAZIDE		87
TRIPROLIDINE HYDROCHLORIDE		96
TROPICAMIDE		117
TRYPTOPHAN		113
TRIMETHOPRIM		119
TRIOXSALEN		121
TRIPELENNAMINE CITRATE		98
SUCRALOSE		119
URSODIOL		113
VALPROATE SODIUM		94
VANCOMYCIN HYDROCHLORIDE		93
ISOETHARINE MESYLATE		118
TUAMINOHEPTANE SULFATE		107
TUBOCURARINE CHLORIDE		93
TYROTHRICIN		0	5	10	13		10 uM follow up assay, rounding assessment
UREA		119
ZOMEPIRAC SODIUM		120
VIDARABINE		127
VINBLASTINE SULFATE		71
WARFARIN		115
LEVODOPA		103
PHENYLMERCURIC ACETATE		0	59	35
SULFANILAMIDE		98
AZELAIC ACID		69
BUDESONIDE		126
CANRENOIC ACID, POTASSIUM SALT		102
CINCHONINE		95
COENZYME B12		141
CHOLESTEROL		126
CHENODIOL		112
CHOLECALCIFEROL		125
CINCHONIDINE		124
OCTODRINE		103
SULCONAZOLE NITRATE		95
XYLAZINE		50
OXYQUINOLINE HEMISULFATE		99
CITICOLINE		119
DECOQUINATE		109
EMETINE		118
FLURBIPROFEN		105
FLUDROCORTISONE ACETATE		114
FLUMETHAZONE PIVALATE		100
GENTIAN VIOLET		85
TICARCILLIN DISODIUM		128
FURAZOLIDONE		88
TEICOPLANIN		93
GLUCOSAMINE HYDROCHLORIDE		81
GRAMICIDIN		0	9	2	6	24	Rounding assessment
GUAIFENESIN		112
BETAMETHASONE ACETATE		99
HISTAMINE DIHYDROCHLORIDE		105
HOMATROPINE BROMIDE		110
HOMATROPINE METHYLBROMIDE		109
HEXACHLOROPHENE		124
HYDROXYPROGESTERONE CAPROATE		121
RAMELTEON		72
TOREMIPHENE CITRATE		94
BENZETHONIUM CHLORIDE		100
CHLOROCRESOL		85
CHLOROQUINE DIPHOSPHATE		108
CHLOROTHIAZIDE		114
PROPARACAINE HYDROCHLORIDE		42
CHLORAMPHENICOL HEMISUCCINATE		112
CHLORAMPHENICOL		107
CHLORCYCLIZINE HYDROCHLORIDE		122
MIFEPRISTONE		113
CHLOROTRIANISENE		117
CINOXACIN		81
RALOXIFENE HYDROCHLORIDE		74
CLOXYQUIN		65
SODIUM DEHYDROCHOLATE		91
METHYLBENZETHONIUM CHLORIDE		77
LASALOCID SODIUM		3
BENZALKONIUM CHLORIDE		90
CYCLOHEXIMIDE		123
MONENSIN SODIUM		3	0	0	12	0
ABAMECTIN		75
PARAROSANILINE PAMOATE		101
PERHEXILINE MALEATE		114
SENNOSIDE A		73
PAROXETINE HYDROCHLORIDE		119
ETHYLNOREPINEPHRINE HYDROCHLORIDE		84
TENIPOSIDE		99
SILDENAFIL		101
BENZYDAMINE HYDROCHLORIDE		90
CHLOROGUANIDE HYDROCHLORIDE		96
METHYLENE BLUE		2	73	77			Assay 2 concentration: 1.5 uM
PYRITHIONE ZINC		5	4	30	47	15
DACTINOMYCIN		0
NICLOSAMIDE		6	40	9
THIRAM		64
CYTOCHALASIN D	Control compounds	5	0	0
BTL1		19
BTL2		48
